# Supplementary material for: Sorbus gongshanensis (Rosaceae), a new species from the Hengduan Mountains, China
Source: PhytoKeys. 2020 Mar 17;144:1–9. doi: 10.3897/phytokeys.144.48516 (PMC7093571; doi:10.3897/phytokeys.144.48516)
Supplement: XML Treatment for Sorbus gongshanensis [file phytokeys.144.48516-treatment1.xml]

<!DOCTYPE tp:taxon-treatment
  PUBLIC "-//TaxonX//DTD Taxonomic Treatment Publishing DTD v0 20100105//EN" "tax-treatment-NSO.dtd">
<tp:taxon-treatment xmlns:tp="http://www.plazi.org/taxpub"><tp:treatment-meta><kwd-group><label>Taxon classification</label><kwd><named-content xmlns:xlink="http://www.w3.org/1999/xlink" content-type="kingdom">Plantae</named-content></kwd></kwd-group><mixed-citation publication-type="journal"><person-group><name><surname>Li</surname><given-names>Meng</given-names></name><name><surname>Gao</surname><given-names>Xin-Fen</given-names></name><name><surname>Tian</surname><given-names>Jing</given-names></name><name><surname>Ju</surname><given-names>Wen-Bin</given-names></name></person-group><article-title><italic><tp:taxon-name><tp:taxon-name-part taxon-name-part-type="genus" reg="Sorbus">Sorbus</tp:taxon-name-part> <tp:taxon-name-part taxon-name-part-type="species" reg="gongshanensis">gongshanensis</tp:taxon-name-part></tp:taxon-name></italic> (<tp:taxon-name><tp:taxon-name-part taxon-name-part-type="family">Rosaceae</tp:taxon-name-part></tp:taxon-name>), a new species from the Hengduan Mountains, China</article-title><source>PhytoKeys</source><day>17</day><month>3</month><year>2020</year><volume>144</volume><fpage>1</fpage><lpage>9</lpage><pub-id pub-id-type="doi">10.3897/phytokeys.144.48516</pub-id></mixed-citation></tp:treatment-meta><tp:nomenclature><tp:taxon-name><object-id xmlns:xlink="http://www.w3.org/1999/xlink" content-type="arpha" xlink:type="simple">2C5940AC-01DB-5AA8-B6D3-6ACB44F0ECA0</object-id>
              <tp:taxon-name-part taxon-name-part-type="genus" reg="Sorbus">Sorbus</tp:taxon-name-part>
              <tp:taxon-name-part taxon-name-part-type="species" reg="gongshanensis">gongshanensis</tp:taxon-name-part>
              <object-id xmlns:xlink="http://www.w3.org/1999/xlink" content-type="ipni" xlink:type="simple">urn:lsid:ipni.org:names:77208266-1</object-id>
            </tp:taxon-name><tp:taxon-authority>Xin-Fen Gao &amp; Meng Li</tp:taxon-authority><tp:taxon-status xmlns:xlink="http://www.w3.org/1999/xlink" xlink:type="simple">sp. nov.</tp:taxon-status><xref ref-type="fig" rid="F1">Figs 1</xref><xref ref-type="fig" rid="F2">, 2</xref></tp:nomenclature><tp:treatment-sec sec-type="material" id="SECID0E3FAC"><title>Type.</title><p>China. Yunnan: Gongshan County, Bingzhongluo Xiang. Vicinity of Fucai, on the north side of Nianwaluo River, ca. 10.8 direct km of Bingzhongluo, east side of Gaoligong Mountains, <named-content xmlns:xlink="http://www.w3.org/1999/xlink" content-type="dwc:verbatimCoordinates" xlink:type="simple"><named-content content-type="geo-json" specific-use="{&#34;type&#34;:&#34;Point&#34;,&#34;coordinates&#34;:[98.518500,28.007833]}" id="NCID0EFGAC" xlink:type="simple">28°0.47'N, 98°31.11'E</named-content></named-content>, alt. 2780 m, 1 Sept. 2006. <italic>Gaoligong Shan Biodiversity Survey (2006) 31749</italic> (holotype: GH; isotypes: CAS, KUN).</p></tp:treatment-sec><tp:treatment-sec sec-type="diagnosis" id="SECID0EMGAC"><title>Diagnosis.</title><p>Similar to <italic><tp:taxon-name><tp:taxon-name-part taxon-name-part-type="genus" reg="Sorbus">S.</tp:taxon-name-part> <tp:taxon-name-part taxon-name-part-type="species" reg="kurzii">kurzii</tp:taxon-name-part></tp:taxon-name></italic>, but differs in its serrate leaflet margins toothed in the distal half or often almost to their base, reddish brown villous to glabrous hypanthium and reddish brown villous infructescences.</p></tp:treatment-sec><tp:treatment-sec sec-type="description" id="SECID0E4GAC"><title>Description.</title><p>Shrubs or trees, 2–3 m tall. Bark gray. Branchlets tomentose when young, glabrous when old. Buds ovoid. Leaves pinnately compound, 8–10 × 5–5.5 cm; petiole 1.5–3 cm long; stipules membranous, caducous; rachis slightly winged, sulcate, sparsely tomentose; leaflets 2–4 pairs, opposite, elliptic, oblong to oblong-ovate, 2.8–3.5 × 1–1.5 cm, length/width ratio 2.4–3, surfaces essentially glabrous or sparsely (moderately) villous at flowering, usually glabrescent thereafter; blade paler abaxially, dull green adaxially; lateral veins 8–11 pairs, margins serrate, in the distal half or often almost to their base; base rounded or oblique, apex acute. Inflorescences corymbose, 4–5 × 2–3 cm, 3–15 flowered, sparsely reddish brown villous; stipules semi-orbicular, 0.5–0.8 × 1–1.3 cm, herbaceous, persistent in fruit; pedicels sparsely reddish brown villous. Flowers 6–8 mm in diam.; hypanthium reddish brown villous or glabrous, sepals 1–1.5(–2) mm long, margins entire; petals white, orbiculate to obovate, 3–4 mm long; stamens 15–20; carpels 1/2 adnate to hypanthium, styles 3–5. Infructescences sparsely reddish brown villous; pomes red, globose to subglobose, 6–8 mm in diam.; sepals inconspicuous, incurved when fruiting. Seeds brown, ovoid-lanceoloid, 3–4 × 1.2–1.5 mm, slightly asymmetric.</p><fig id="F1" position="float" orientation="portrait"><object-id xmlns:xlink="http://www.w3.org/1999/xlink" content-type="doi" xlink:type="simple">10.3897/phytokeys.144.48516.figure1</object-id><object-id xmlns:xlink="http://www.w3.org/1999/xlink" content-type="arpha" xlink:type="simple">FBE2E3A7-B358-56F1-82F8-795C8EDD7FB1</object-id><label>Figure 1.</label><caption><p>Main morphological characters of <italic><tp:taxon-name><tp:taxon-name-part taxon-name-part-type="genus" reg="Sorbus">Sorbus</tp:taxon-name-part> <tp:taxon-name-part taxon-name-part-type="species" reg="gongshanensis">gongshanensis</tp:taxon-name-part></tp:taxon-name></italic><bold>A</bold> flower, longitudinal section <bold>B</bold> fruiting branch <bold>C</bold> fruit, longitudinal section <bold>D</bold> fruit, cross section.</p></caption><graphic xmlns:xlink="http://www.w3.org/1999/xlink" xlink:href="phytokeys-144-001-g001.jpg" position="float" orientation="portrait" xlink:type="simple" id="oo_389925.jpg"><uri content-type="original_file" xlink:type="simple">https://binary.pensoft.net/fig/389925</uri></graphic></fig><fig id="F2" position="float" orientation="portrait"><object-id xmlns:xlink="http://www.w3.org/1999/xlink" content-type="doi" xlink:type="simple">10.3897/phytokeys.144.48516.figure2</object-id><object-id xmlns:xlink="http://www.w3.org/1999/xlink" content-type="arpha" xlink:type="simple">6058A73A-907D-5792-8D93-B4240E2AD8C3</object-id><label>Figure 2.</label><caption><p><italic><tp:taxon-name><tp:taxon-name-part taxon-name-part-type="genus" reg="Sorbus">Sorbus</tp:taxon-name-part> <tp:taxon-name-part taxon-name-part-type="species" reg="gongshanensis">gongshanensis</tp:taxon-name-part></tp:taxon-name></italic><bold>A</bold> habit <bold>B</bold> stipules and reddish-brown hairs on infructescences <bold>C</bold> leaves <bold>D</bold> stomata of abaxial blade surface <bold>E</bold> inflorescence <bold>F</bold> perprolate shape pollen, length of polar axis (33.03 ± 2.67 μm) and equatorial (16.61 ± 2.44 μm) diameter <bold>G</bold> striate-perforate ornamentation of pollen grains.</p></caption><graphic xmlns:xlink="http://www.w3.org/1999/xlink" xlink:href="phytokeys-144-001-g002.jpg" position="float" orientation="portrait" xlink:type="simple" id="oo_389926.jpg"><uri content-type="original_file" xlink:type="simple">https://binary.pensoft.net/fig/389926</uri></graphic></fig></tp:treatment-sec><tp:treatment-sec sec-type="etymology" id="SECID0EIJAC"><title>Etymology.</title><p>The specific epithet refers to the type locality, Gongshan County.</p></tp:treatment-sec><tp:treatment-sec sec-type="phenology" id="SECID0ENJAC"><title>Phenology.</title><p>Flowering May–July, fruiting September–October.</p></tp:treatment-sec><tp:treatment-sec sec-type="distribution" id="SECID0ESJAC"><title>Distribution and ecology.</title><p><italic><tp:taxon-name><tp:taxon-name-part taxon-name-part-type="genus" reg="Sorbus">Sorbus</tp:taxon-name-part> <tp:taxon-name-part taxon-name-part-type="species" reg="gongshanensis">gongshanensis</tp:taxon-name-part></tp:taxon-name></italic> is known from the Yunnan &amp; Xizang Province, China (Fig. <xref ref-type="fig" rid="F3">3</xref>). It grows in broad-leaved forests or on rocky slopes; 2500–3000 m.</p><fig id="F3" position="float" orientation="portrait"><object-id xmlns:xlink="http://www.w3.org/1999/xlink" content-type="doi" xlink:type="simple">10.3897/phytokeys.144.48516.figure3</object-id><object-id xmlns:xlink="http://www.w3.org/1999/xlink" content-type="arpha" xlink:type="simple">4E3EB963-E5AD-5B76-86B1-657712250B7F</object-id><label>Figure 3.</label><caption><p>Geographical distribution map of <italic><tp:taxon-name><tp:taxon-name-part taxon-name-part-type="genus" reg="Sorbus">Sorbus</tp:taxon-name-part> <tp:taxon-name-part taxon-name-part-type="species" reg="gongshanensis">gongshanensis</tp:taxon-name-part></tp:taxon-name></italic> from Yunnan and Xizang province, China.</p></caption><graphic xmlns:xlink="http://www.w3.org/1999/xlink" xlink:href="phytokeys-144-001-g003.jpg" position="float" orientation="portrait" xlink:type="simple" id="oo_389927.jpg"><uri content-type="original_file" xlink:type="simple">https://binary.pensoft.net/fig/389927</uri></graphic></fig></tp:treatment-sec><tp:treatment-sec sec-type="material" id="SECID0E6KAC"><title>Specimens examined.</title><p>China. Yunnan: Gongshan County, Cikai Xiang, east side of Gaoligong Mountains, along the Danzhu River, on the roadside from Nu Jiang to Danzhu, <named-content xmlns:xlink="http://www.w3.org/1999/xlink" content-type="dwc:verbatimCoordinates" xlink:type="simple"><named-content content-type="geo-json" specific-use="{&#34;type&#34;:&#34;Point&#34;,&#34;coordinates&#34;:[98.621667,27.630333]}" id="NCID0EILAC" xlink:type="simple">27°37.82'N, 98°37.30'E</named-content></named-content>, alt. 2650 m., 2 July 2000. <italic>Li Heng 11905</italic> (GH, CAS, KUN). Xizang: Motuo County, 80k to Galung La, <named-content xmlns:xlink="http://www.w3.org/1999/xlink" content-type="dwc:verbatimCoordinates" xlink:type="simple"><named-content content-type="geo-json" specific-use="{&#34;type&#34;:&#34;Point&#34;,&#34;coordinates&#34;:[95.570667,29.705000]}" id="NCID0ESLAC" xlink:type="simple">29°42.30'N, 95°34.24'E</named-content></named-content>, alt. 2782 m., 2 June 2015. <italic>Meng Li 00281</italic> (CDBI, NF).</p></tp:treatment-sec><tp:treatment-sec sec-type="conservation status" id="SECID0EZLAC"><title>Conservation status.</title><p>The distribution of <italic><tp:taxon-name><tp:taxon-name-part taxon-name-part-type="genus" reg="Sorbus">S.</tp:taxon-name-part> <tp:taxon-name-part taxon-name-part-type="species" reg="gongshanensis">gongshanensis</tp:taxon-name-part></tp:taxon-name></italic> is based on three collections. The collection notes mention that <italic><tp:taxon-name><tp:taxon-name-part taxon-name-part-type="genus" reg="Sorbus">S.</tp:taxon-name-part> <tp:taxon-name-part taxon-name-part-type="species" reg="gongshanensis">gongshanensis</tp:taxon-name-part></tp:taxon-name></italic> is occasional in forests among boulders. There is no direct or indirect information about its current conservation status or possible threats. We therefore assign the conservation status of <italic><tp:taxon-name><tp:taxon-name-part taxon-name-part-type="genus" reg="Sorbus">S.</tp:taxon-name-part> <tp:taxon-name-part taxon-name-part-type="species" reg="gongshanensis">gongshanensis</tp:taxon-name-part></tp:taxon-name></italic> as ‘Data Deficient (DD)’ according to the IUCN red list criteria (<xref ref-type="bibr" rid="B6">IUCN 2017</xref>).</p></tp:treatment-sec><ref-list><ref id="B6"><mixed-citation xmlns:xlink="http://www.w3.org/1999/xlink" xlink:type="simple"><institution xlink:type="simple">IUCN</institution> (<year>2017</year>) Guidelines for using the IUCN Red List categories and criteria. Version 13. Prepared by the Standards and Petitions Subcommittee. <ext-link xlink:type="simple" ext-link-type="uri" xlink:href="http://www.iucnredlist.org/documents/RedListGuidelines.pdf">http://www.iucnredlist.org/documents/RedListGuidelines.pdf</ext-link></mixed-citation></ref></ref-list></tp:taxon-treatment>
